# Supplementary material for: Addressing Complications in Cardiac Implantable Electronic Devices: A Guideline to Prevention of CIED Infection
Source: J Cardiovasc Dev Dis. 2025 Oct 13;12(10):406. doi: 10.3390/jcdd12100406 (PMC12564914; doi:10.3390/jcdd12100406)
Supplement: Supplementary file 1 [file jcdd-12-00406-s001.zip]

Archive with 4 entries (4 files):
- Figure_S1_PRISMA_flow_diagram.pdf
- Figure_S2.tif
- Figure_S3.tif
- Table_S1_suppl.pdf
